# Supplementary material for: The mechanisms of siRNA selection by plant Argonaute proteins triggering DNA methylation
Source: Nucleic Acids Res. 2022 Dec 7;50(22):12997–3010. doi: 10.1093/nar/gkac1135 (PMC9825178; doi:10.1093/nar/gkac1135)
Supplement: gkac1135_Supplemental_Files [file gkac1135_supplemental_files.zip]

Archive with 5 entries (5 files):
- Supplementary information_revision_final.pdf
- Supplementary Table 1.xlsx
- Supplementary Table 2.xlsx
- Supplementary Table 3.xlsx
- Supplementary Table legends_revised.pdf
