# Supplementary material for: The mechanisms of siRNA selection by plant Argonaute proteins triggering DNA methylation
Source: Nucleic Acids Res. 2022 Dec 7;50(22):12997–3010. doi: 10.1093/nar/gkac1135 (PMC9825178; doi:10.1093/nar/gkac1135)
Supplement: gkac1135_Supplemental_Files [file gkac1135_supplemental_files.zip › Supplementary Table 2.xlsx]

## Sheet: Sheet1
Figure number	RNA oligo name	Sequence (5'->3')
Figure 2B and 2C	Perfect24-G(5'A)	AGAGGUAGAUCCUUGUAUAGUCUC
	Perfect24-G(5'G)	GGAGGUAGAUCCUUGUAUAGUCUC
	Perfect24-G(5'C)	CGAGGUAGAUCCUUGUAUAGUCUC
	Perfect24-G(5'U)	UGAGGUAGAUCCUUGUAUAGUCUC
	Perfect24-P_Amino(6)A'	GACUAUACAAGGAUCUACCUCUCU
	Perfect24-P_Amino(6)G'	GACUAUACAAGGAUCUACCUCCCU
	Perfect24-P_Amino(6)C'	GACUAUACAAGGAUCUACCUCGCU
	Perfect24-P_Amino(6)U'	GACUAUACAAGGAUCUACCUCACU
Figure 2D/2E; Figure 4C/4D/4E; Figure 5B/5C/5D/5E	Perfect24-G(5'A)	AGAGGUAGAUCCUUGUAUAGUCUC
Supplementary Figure2B/2C; Supplementary Figure 3B/3C; Supplementary Figure 4D/4E	Perfect24-G(5'G)	GGAGGUAGAUCCUUGUAUAGUCUC
	Perfect24-G(5'C)	CGAGGUAGAUCCUUGUAUAGUCUC
	Perfect24-G(5'U)	UGAGGUAGAUCCUUGUAUAGUCUC
	Perfect24-P Amino（6）-i	GACUAUACAAGGAUCUACCUCICU
Figure 3B	G-24-A	AUAGGUAGAUCCUUGUAUAGUCUC
	P-24-A	GACUAUACAAGGAUCUACCUAUCU
	G-21-A	AUAGGUAGAUCCUUGAGUCUC
	P-21-A	GACUCAAGGAUCUACCUAUCU
Figure 3C/3D	G-25-A	AUAGGUAGAUCCUUGUAUAAGUCUC
	P-25-A	GACUUAUACAAGGAUCUACCUAUCU
	G-24-A	AUAGGUAGAUCCUUGUAUAGUCUC
	P-24-A	GACUAUACAAGGAUCUACCUAUCU
	G-23-A	AUAGGUAGAUCCUUGUAAGUCUC
	P-23-A	GACUUACAAGGAUCUACCUAUCU
	G-22-A	AUAGGUAGAUCCUUGUAGUCUC
	P-22-A	GACUACAAGGAUCUACCUAUCU
	G-21-A	AUAGGUAGAUCCUUGAGUCUC
	P-21-A	GACUCAAGGAUCUACCUAUCU
	G-20-A	AUAGGUAGAUCCUUAGUCUC
	P-20-A	GACUAAGGAUCUACCUAUCU
	G-19-A	AUAGGUAGAUCCUAGUCUC
	P-19-A	GACUAGGAUCUACCUAUCU
Figure 3E/3F	G-21-A	AUAGGUAGAUCCUUGAGUCUC
	G-21-U	UUAGGUAGAUCCUUGAGUCUC
	G-21-C	CUAGGUAGAUCCUUGAGUCUC
	G-21-G	GUAGGUAGAUCCUUGAGUCUC
	P-21-A Amino(6)	GACUCAAGGAUCUACCUAUCU
	P-21-U Amino(6)	GACUCAAGGAUCUACCUAACU
	P-21-C Amino(6)	GACUCAAGGAUCUACCUAGCU
	P-21-G Amino(6)	GACUCAAGGAUCUACCUACCU
	Perfect24-G(5'A)	AGAGGUAGAUCCUUGUAUAGUCUC
	Perfect24-G(5'G)	GGAGGUAGAUCCUUGUAUAGUCUC
	Perfect24-G(5'C)	CGAGGUAGAUCCUUGUAUAGUCUC
	Perfect24-G(5'U)	UGAGGUAGAUCCUUGUAUAGUCUC
	Perfect24-P_Amino(6)A'	GACUAUACAAGGAUCUACCUCUCU
	Perfect24-P_Amino(6)G'	GACUAUACAAGGAUCUACCUCCCU
	Perfect24-P_Amino(6)C'	GACUAUACAAGGAUCUACCUCGCU
	Perfect24-P_Amino(6)U'	GACUAUACAAGGAUCUACCUCACU
